# Supplementary material for: Growth Hormone Secretory Capacity Is Associated with Cardiac Morphology and Function in Overweight and Obese Patients: A Controlled, Cross-Sectional Study
Source: Cells. 2022 Aug 4;11(15):2420. doi: 10.3390/cells11152420 (PMC9367721; doi:10.3390/cells11152420)
Supplement: Supplementary file 1 [file cells-11-02420-s001.zip]

Archive with 1 entries (1 files):
- cells-1825214-supplementary.pdf
